# Supplementary material for: Novel High-Throughput Fluorescence-Based Assay for the Identification of Nematocidal Compounds That Target the Blood-Feeding Pathway
Source: Pharmaceuticals (Basel). 2022 May 27;15(6):669. doi: 10.3390/ph15060669 (PMC9231213; doi:10.3390/ph15060669)
Supplement: Supplementary file 1 [file pharmaceuticals-15-00669-s001.zip]

Archive with 5 entries (4 files):
- pharmaceuticals-1721436 - Supplementary/
- pharmaceuticals-1721436 - Supplementary/FigureS1.pdf
- pharmaceuticals-1721436 - Supplementary/FigureS2.pdf
- pharmaceuticals-1721436 - Supplementary/TableS1.pdf
- pharmaceuticals-1721436 - Supplementary/TableS2.pdf
